# Supplementary material for: Limited Impacts of Cover Cropping on Soil N-Cycling Microbial Communities of Long-Term Corn Monocultures
Source: Front Microbiol. 2022 Jun 10;13:926592. doi: 10.3389/fmicb.2022.926592 (PMC9226624; doi:10.3389/fmicb.2022.926592)
Supplement: Supplementary Table 1 — Spearman rank correlation coefficients for bacterial and archaeal 16S rRNA, fungal ITS, nifH, AOA and AOB amoA, nirK, nirS, nosZ-I, estimated cation exchange capacity (CEC), pH, soil organic matter (SOM), bulk density (Bd), water aggregate stability (WAS), ammonium (NH4), nitrate (NO3), available phosphorus (Pbray), potassium (K), and potential nitrification (PNR) and denitrification (PDR) rates. Statistically significant coefficients (p < 0.05) are in bold. Cells are colored based on their coefficients, with red being positive and blue being negative, and darker the color the greater the value. [file Table_1.xlsx]

## Sheet: Fig S1
Supplementary Table S1. Spearman rank correlation coefficients for bacterial and archaeal 16S rRNA, fungal ITS, nifH, AOA and AOB amoA, nirK, nirS, nosZ, estimated cation exchange capacity (CEC), pH, soil organic matter (SOM), bulk density (Bd), water aggregate stability (WAS), ammonium (NH4), nitrate (NO3), available phosphorus (Pbray), potassium (K), and potential nitrification (PNR) and denitr…
	Bacteria	Archaea	Fungi	nifH	AOA	AOB	nirK	nirS	nosZ	CEC	pH	SOM	Bd	WAS	NH4	NO3	Pbray	K	PNR	PDR
Bacteria	1
Archaea	0.82	1
Fungi	0.07	-0.31	1
nifH	0.19	0.29	-0.36	1
AOA	0.38	0.54	-0.4	0.77	1
AOB	0.16	-0.11	0.6	-0.08	-0.2	1
nirK	0.34	-0.06	0.56	0.16	0.07	0.61	1
nirS	0.34	0.39	-0.3	0.79	0.83	-0.08	0.27	1
nosZ	0.27	-0.15	0.79	-0.01	-0.1	0.59	0.81	0.05	1
CEC	-0.37	-0.21	-0.3	0.54	0.33	-0.2	-0.07	0.47	-0.17	1
pH	-0.08	0.09	-0.5	0.71	0.51	-0.35	-0.1	0.61	-0.31	0.84	1
SOM	-0.16	-0.23	0.29	-0.27	-0.13	0.07	0.1	-0.18	0.11	-0.2	-0.36	1
Bd	-0.49	-0.47	0.21	-0.08	-0.25	0.11	-0.03	-0.08	0.12	0.45	0.19	-0.39	1
WAS	0.49	0.41	-0.18	0.13	0.26	0.05	0.2	0.21	0.04	-0.28	0.01	0.18	-0.64	1
NH4	0.14	0.08	-0.01	0.05	0.19	0.27	0.1	0.13	-0.01	-0.19	-0.18	0.46	-0.26	0.33	1
NO3	0	-0.08	0.27	-0.33	-0.29	0.49	0.12	-0.38	0.14	-0.3	-0.42	-0.07	0.01	-0.19	0.05	1
Pbray	-0.23	0.04	-0.39	0.65	0.59	-0.15	-0.05	0.53	-0.2	0.61	0.56	0.1	-0.07	0.03	0.07	-0.18	1
K	-0.42	-0.26	-0.35	0.53	0.36	-0.21	-0.02	0.46	-0.17	0.81	0.69	-0.1	0.22	-0.17	-0.2	-0.23	0.77	1
PNR	-0.22764	-0.18988	-0.1686	0.29326	0.1287	-0.2228	0.1367	0.37756	0.0051	0.4849	0.4498	-0.0803	0.2404	-0.0495	-0.1705	-0.3829	0.2475	0.4873	1
PDR	0.26	0.3	0.12	0.38	0.2	0.18	0.17	0.26	0.2	0.09	0.2	-0.33	0.03	0.09	-0.23	0.03	-0.04	0.03	-0.055	1
